# Supplementary material for: Tetrameranthus (Annonaceae) revisited including a new species
Source: PhytoKeys. 2012 Apr 19;(12):1–21. doi: 10.3897/phytokeys.12.2771 (PMC3349052; doi:10.3897/phytokeys.12.2771)
Supplement: XML Treatment for Tetrameranthus [file phytokeys.12.2771-treatment1.xml]

<!DOCTYPE tp:taxon-treatment
  PUBLIC "-//TaxonX//DTD Taxonomic Treatment Publishing DTD v0 20100105//EN" "tax-treatment-NSO.dtd">
<tp:taxon-treatment xmlns:tp="http://www.plazi.org/taxpub"><tp:treatment-meta><mixed-citation publication-type="journal"><person-group><name><surname>Westra</surname><given-names>Lubbert Y.T.</given-names></name><name><surname>Maas</surname><given-names>Paul J. M.</given-names></name></person-group><article-title>
                    <italic>Tetrameranthus</italic> (Annonaceae) revisited including a new species
                </article-title><source>PhytoKeys</source><day>19</day><month>4</month><year>2012</year><volume>2012</volume><issue>12</issue><fpage>1</fpage><lpage>21</lpage><pub-id pub-id-type="doi">10.3897/phytokeys.12.2771</pub-id></mixed-citation></tp:treatment-meta><tp:nomenclature><label>Genus</label><tp:taxon-name>
                        <tp:taxon-name-part taxon-name-part-type="genus">Tetrameranthus</tp:taxon-name-part>
                    <object-id xmlns:xlink="http://www.w3.org/1999/xlink" xlink:type="simple">http://species-id.net/wiki/Tetrameranthus</object-id>
                    </tp:taxon-name><tp:taxon-authority>R.E.Fr.</tp:taxon-authority><tp:nomenclature-citation-list><tp:nomenclature-citation><tp:taxon-name>Tetrameranthus</tp:taxon-name><comment> Acta Horti Bergiani 12(3): 554. fig. 41. 1939; Westra, Proceedings of the Koninklijke Nederlandse Akademie van Wetenschappen, ser. C.88: 449–482. 1985.</comment></tp:nomenclature-citation></tp:nomenclature-citation-list></tp:nomenclature><tp:treatment-sec sec-type="Type"><title>Type.</title><p><italic><tp:taxon-name>Tetrameranthus duckei</tp:taxon-name></italic> R.E.Fr.</p></tp:treatment-sec><tp:treatment-sec sec-type="Description"><title>Description.</title><p><italic>Trees</italic> or <italic>shrubs</italic>. Leafy twigs and most floral parts sparsely to densely covered with stellate to simple hairs to glabrous. <italic>Leaves</italic> spirally arranged, often concen<!--PageBreak--><!--PageBreak-->trated towards the end of the branches, primary vein impressed to slightly raised on the upper side. <italic>Inflorescences</italic> axillary, 1-flowered to several-flowered and umbel-like, bracts up to 4 below the articulation. <italic>Flowers</italic> bisexual, 4-merous or less often 5–6-merous, white to yellow or cream; sepals 4(–6), imbricate, free or basally connate; petals 8(–12), free, subequal, imbricate, much longer than the sepals, often with a callus at the inner base; stamens numerous, connective shield discoid, either flat, cushion-shaped, or with a conical prolongation; carpels c. 5–30, ovules 1–2(–3), lateral, stigma sessile, more or less lobed. <italic>Fruit</italic> apocarpous; monocarps 1–15, free, sessile or sometimes narrowed into a short and thick stipe-like base, indehiscent, sometimes constricted, wall rather thick (1–7 mm) and fleshy. <italic>Seeds</italic> 1–2(–3) per monocarp, lower one near the base, upper one(s) lateral.</p></tp:treatment-sec><tp:treatment-sec sec-type="Distribution"><title>Distribution.</title><p>Seven species in the Amazon regions of Venezuela, Colombia, Brazil, Peru, and Ecuador, but also in the Colombian state of Chocó and in French Guiana and neighboring Amapá, Brazil.</p></tp:treatment-sec><tp:treatment-sec sec-type="Key to the species of Tetrameranthus"><title>Key to the species of <tp:taxon-name>Tetrameranthus</tp:taxon-name></title><table-wrap content-type="key" position="anchor" orientation="portrait"><table><tbody><tr><td rowspan="1" colspan="1">la</td><td rowspan="1" colspan="1">Young plant parts covered with stellate hairs ≤0.2 mm long; primary vein mostly flat (or slightly raised or slightly impressed) above</td><td rowspan="1" colspan="1">2</td></tr><tr><td rowspan="1" colspan="1">1b</td><td rowspan="1" colspan="1">Young plant parts covered with stellate and simple hairs ≥0.5 mm long; primary vein impressed (exceptionally almost flat) above</td><td rowspan="1" colspan="1">3</td></tr><tr><td rowspan="1" colspan="1">2a</td><td rowspan="1" colspan="1">Inflorescences with up to 5 umbellately arranged flowers; peduncle manifest, ≥5 mm long (Amazonian Peru and Brazil)</td><td rowspan="1" colspan="1"><italic><tp:taxon-name>Tetrameranthus umbellatus</tp:taxon-name></italic></td></tr><tr><td rowspan="1" colspan="1">2b </td><td rowspan="1" colspan="1">Inflorescences 1-flowered; peduncle inconspicuous, &lt;1 mm long. (Amazonian Peru and Brazil and the Colombian states of Amazonas and Chocó)</td><td rowspan="1" colspan="1"><italic><tp:taxon-name>Tetrameranthus laomae</tp:taxon-name></italic></td></tr><tr><td rowspan="1" colspan="1">3a </td><td rowspan="1" colspan="1">Monocarps globose or almost; perianth (as far as known) of 6-merous whorls (Amazonian Ecuador)</td><td rowspan="1" colspan="1"><italic><tp:taxon-name>Tetrameranthus globuliferus</tp:taxon-name></italic></td></tr><tr><td rowspan="1" colspan="1">3b </td><td rowspan="1" colspan="1">Monocarps ellipsoid, oblongoid or fusiform; perianth of 4-merous or less often 5-merous whorls</td><td rowspan="1" colspan="1">4</td></tr><tr><td rowspan="1" colspan="1">4a</td><td rowspan="1" colspan="1">Monocarps, both 1- and more-seeded ones, ellipsoid or fusiform, without constriction or with a weak constriction</td><td rowspan="1" colspan="1">5</td></tr><tr><td rowspan="1" colspan="1">4b</td><td rowspan="1" colspan="1">2-Seeded monocarps oblongoid, with a manifest oblique constriction about the middle</td><td rowspan="1" colspan="1">6</td></tr><tr><td rowspan="1" colspan="1">5a</td><td rowspan="1" colspan="1">Monocarps 7–15, 35–60 by 20–30 mm, wall shriveled in sicco; petioles ≤10 mm long (French Guiana and the Brazilian state of Amapá)</td><td rowspan="1" colspan="1"><italic><tp:taxon-name>Tetrameranthus guianensis</tp:taxon-name></italic></td></tr><tr><td rowspan="1" colspan="1">5b </td><td rowspan="1" colspan="1">Monocarps 1–3, to c. 70 by 40 mm, wall not shriveled in sicco; petioles ≥20 mm long (Amazonian Peru, vicinity of Iquitos) </td><td rowspan="1" colspan="1"><italic><tp:taxon-name>Tetrameranthus pachycarpus</tp:taxon-name></italic></td></tr><tr><td rowspan="1" colspan="1">6a </td><td rowspan="1" colspan="1">Monocarps ≥35 mm in diam.; tall tree (Amazonian Colombia)</td><td rowspan="1" colspan="1"><italic><tp:taxon-name>Tetrameranthus macrocarpus</tp:taxon-name></italic></td></tr><tr><td rowspan="1" colspan="1">6b </td><td rowspan="1" colspan="1">Monocarps ≤25 mm in diam.; shrub or small tree ≤12 m (Amazonian Colombia, Venezuela, and Brazil)</td><td rowspan="1" colspan="1"><italic><tp:taxon-name>Tetrameranthus duckei</tp:taxon-name></italic></td><!--PageBreak--></tr></tbody></table></table-wrap></tp:treatment-sec></tp:taxon-treatment>
