# Supplementary material for: Tetrameranthus (Annonaceae) revisited including a new species
Source: PhytoKeys. 2012 Apr 19;(12):1–21. doi: 10.3897/phytokeys.12.2771 (PMC3349052; doi:10.3897/phytokeys.12.2771)
Supplement: XML Treatment for Tetrameranthus macrocarpus [file phytokeys.12.2771-treatment6.xml]

<!DOCTYPE tp:taxon-treatment
  PUBLIC "-//TaxonX//DTD Taxonomic Treatment Publishing DTD v0 20100105//EN" "tax-treatment-NSO.dtd">
<tp:taxon-treatment xmlns:tp="http://www.plazi.org/taxpub"><tp:treatment-meta><mixed-citation publication-type="journal"><person-group><name><surname>Westra</surname><given-names>Lubbert Y.T.</given-names></name><name><surname>Maas</surname><given-names>Paul J. M.</given-names></name></person-group><article-title>
                    <italic>Tetrameranthus</italic> (Annonaceae) revisited including a new species
                </article-title><source>PhytoKeys</source><day>19</day><month>4</month><year>2012</year><volume>2012</volume><issue>12</issue><fpage>1</fpage><lpage>21</lpage><pub-id pub-id-type="doi">10.3897/phytokeys.12.2771</pub-id></mixed-citation></tp:treatment-meta><tp:nomenclature><tp:taxon-name>
                        <tp:taxon-name-part taxon-name-part-type="genus">Tetrameranthus</tp:taxon-name-part>
                        <tp:taxon-name-part taxon-name-part-type="species">macrocarpus</tp:taxon-name-part>
                    <object-id xmlns:xlink="http://www.w3.org/1999/xlink" xlink:type="simple">http://species-id.net/wiki/Tetrameranthus_macrocarpus</object-id>
                    </tp:taxon-name><tp:taxon-authority>R.E.Fr.</tp:taxon-authority><xref ref-type="fig" rid="F5">Map 2</xref><tp:nomenclature-citation-list><tp:nomenclature-citation><tp:taxon-name>Tetrameranthus macrocarpus</tp:taxon-name><comment>Arkiv för Botanik Ser. 2, 3(18): 603, plate 4. 1957.</comment></tp:nomenclature-citation></tp:nomenclature-citation-list></tp:nomenclature><tp:treatment-sec sec-type="Type"><title>Type.</title><p><italic>Schultes &amp; Cabrera 17091</italic> (holotype S; isotypes COL, GH, U), Colombia, Vaupés: Río Piraparaná, Raudal Coro (“Koro”), 30 August 1952.</p></tp:treatment-sec><tp:treatment-sec sec-type="Description"><title>Description.</title><p>Tall <italic>tree</italic>, young twigs and petioles densely to rather densely covered with stellate hairs &gt;0.5 mm long. <italic>Leaves</italic>: petioles 20–30 mm long, 3–4 mm diam., slightly thickened toward the base; lamina elliptic to obovate to narrowly so, 14–20 by 5–8 cm (index 2–2.9), coriaceous, glabrous above, rather densely to sparsely covered with stellate hairs on large veins, otherwise glabrous below, base acute to attenuate, apex acuminate (acumen 5–20 m long), primary vein impressed above, secondary veins 9–11 on either side of primary vein, impressed above, loop-forming, shortest distance between loops and margin 1–2 mm, or not loop-forming, tertiary veins flat and inconspicuous above, percurrent to reticulate. <italic>Inflorescences</italic> 1-flowered; peduncles c. 5 mm long, 2–2.5 mm diam., fruiting peduncles to c. 5 mm diam.; bracts 4, triangular to narrowly triangular, 2–3 mm long, outer side densely covered with stellate hairs, falling after flowering; pedicels 25–30 mm long, c. 2 mm diam., fruiting pedicels to c. 35 mm long, peduncles and pedicels densely covered with stellate hairs, becoming glabrous. <italic>Flowers</italic>: color not mentioned; sepals broadly triangular-ovate, connate just at the base, 3–4 mm long, outer side densely covered with stellate hairs; outer petals elliptic, 25–30 mm long, 12–15 mm wide, base attenuate into a more or less distinct claw, apex acute to obtuse, callus area at inner base to c. 5 mm long, inner petals similar to outer petals, 20–25 mm long, outer side of petals densely covered with stellate hairs; stamens c. 3 mm long, connective shield with conical prolongation (fide <xref ref-type="bibr" rid="B8">Fries 1957</xref>). <italic>Monocarps</italic> <!--PageBreak-->1–<!--PageBreak-->2, green, probably maturing yellow in vivo, brown in sicco, ellipsoid or oblongoid, with (2-seeded forms) or without oblique constriction, apex rounded, to c. 60 (1-seeded) or c. 80 by 35 mm (2-seeded). <italic>Seeds</italic> 1–2 per monocarp, to c. 35 by 28 mm.</p></tp:treatment-sec><tp:treatment-sec sec-type="Distribution"><title>Distribution.</title><p>Colombia (Vaupés). Only known from the type collection.</p></tp:treatment-sec><tp:treatment-sec sec-type="Habitat and ecology"><title>Habitat and ecology.</title><p>Not recorded.</p></tp:treatment-sec><tp:treatment-sec sec-type="Note"><title>Note.</title><p>This single collection of <italic><tp:taxon-name>Tetrameranthus macrocarpus</tp:taxon-name></italic>seems to come quite near some forms of the variable <italic><tp:taxon-name>Tetrameranthus duckei</tp:taxon-name></italic>. It is distinct from the latter primarily by the larger fruit. Moreover, it is reported to be a tall tree (without more precise indication of size), whereas reports for <italic><tp:taxon-name>Tetrameranthus duckei</tp:taxon-name></italic> indicate a medium-sized tree to about 12 m tall so far. Nevertheless one might wonder if <italic><tp:taxon-name>Tetrameranthus macrocarpus</tp:taxon-name></italic> is merely an extreme form of <italic><tp:taxon-name>Tetrameranthus duckei</tp:taxon-name></italic>, but more extensive collecting in the western Amazon region is needed before this question could be answered.</p></tp:treatment-sec><tp:treatment-sec><!--Section generated to contain objects referenced in tp:taxon-treatment.--><fig id="F5" position="float" orientation="portrait"><label>Map 2.</label><caption><p>Distribution of <italic><tp:taxon-name>Tetrameranthus globuliferus</tp:taxon-name></italic> Westra (○), <italic><tp:taxon-name>Tetrameranthus laomae</tp:taxon-name></italic> D. R. Simpson (□), <italic><tp:taxon-name>Tetrameranthus macrocarpus</tp:taxon-name></italic> R. E. Fr. (◉), and <italic><tp:taxon-name>Tetrameranthus umbellatus</tp:taxon-name></italic> Westra (◆).</p></caption><graphic xmlns:xlink="http://www.w3.org/1999/xlink" xlink:href="PhytoKeys-012-001-g005.jpg" position="float" orientation="portrait" xlink:type="simple"/></fig></tp:treatment-sec><ref-list><ref id="B8"><mixed-citation xmlns:xlink="http://www.w3.org/1999/xlink" xlink:type="simple"><person-group><name name-style="western"><surname>Fries</surname><given-names>RE</given-names></name></person-group> (<year>1957</year>)<source> New species of Annonaceae from the Upper Amazon Basin. Arkiv för Botanik Ser. 2, 3(18): 599–606; pl. 1–5. [“1956”]</source></mixed-citation></ref></ref-list></tp:taxon-treatment>
