# Supplementary material for: Tetrameranthus (Annonaceae) revisited including a new species
Source: PhytoKeys. 2012 Apr 19;(12):1–21. doi: 10.3897/phytokeys.12.2771 (PMC3349052; doi:10.3897/phytokeys.12.2771)
Supplement: XML Treatment for Tetrameranthus pachycarpus [file phytokeys.12.2771-treatment7.xml]

<!DOCTYPE tp:taxon-treatment
  PUBLIC "-//TaxonX//DTD Taxonomic Treatment Publishing DTD v0 20100105//EN" "tax-treatment-NSO.dtd">
<tp:taxon-treatment xmlns:tp="http://www.plazi.org/taxpub"><tp:treatment-meta><mixed-citation publication-type="journal"><person-group><name><surname>Westra</surname><given-names>Lubbert Y.T.</given-names></name><name><surname>Maas</surname><given-names>Paul J. M.</given-names></name></person-group><article-title>
                    <italic>Tetrameranthus</italic> (Annonaceae) revisited including a new species
                </article-title><source>PhytoKeys</source><day>19</day><month>4</month><year>2012</year><volume>2012</volume><issue>12</issue><fpage>1</fpage><lpage>21</lpage><pub-id pub-id-type="doi">10.3897/phytokeys.12.2771</pub-id></mixed-citation></tp:treatment-meta><tp:nomenclature><tp:taxon-name>
                        <tp:taxon-name-part taxon-name-part-type="genus">Tetrameranthus</tp:taxon-name-part>
                        <tp:taxon-name-part taxon-name-part-type="species">pachycarpus</tp:taxon-name-part>
                    <object-id xmlns:xlink="http://www.w3.org/1999/xlink" xlink:type="simple">http://species-id.net/wiki/Tetrameranthus_pachycarpus</object-id>
                    </tp:taxon-name><tp:taxon-authority>Westra</tp:taxon-authority><xref ref-type="fig" rid="F1">Fig. 1E, F</xref><xref ref-type="fig" rid="F3">Map 1</xref><tp:nomenclature-citation-list><tp:nomenclature-citation><tp:taxon-name>Tetrameranthus pachycarpus</tp:taxon-name><comment>Proceedings of the Koninklijke Nederlandse Akademie van Wetenschappen, ser. C. 88: 477, plate 2, fig.1, plates 12 &amp; 13. 1985.</comment></tp:nomenclature-citation></tp:nomenclature-citation-list></tp:nomenclature><tp:treatment-sec sec-type="Type"><title>Type.</title><p><italic>Klug 1216</italic> (holotype NY; isotypes F, U), Peru, Loreto: Mishuyacu, near Iquitos, 100 m, April 1930.</p></tp:treatment-sec><tp:treatment-sec sec-type="Description"><title>Description.</title><p><italic>Tree</italic>, 4–26 m tall, young twigs and petioles densely to rather densely covered with brown, stellate hairs &gt;0.5 mm long, becoming glabrous. <italic>Leaves</italic>: petioles 20–30 mm long, 2–4 mm diam., slightly thickened toward the base, lamina elliptic, narrowly elliptic or narrowly obovate, 17–22 by 5–10 cm (index 2.1–3.4), coriaceous, brown in sicco, glabrous except for primary vein above, rather densely to sparsely covered with stellate hairs on large veins and otherwise sparsely covered with stellate hairs to glabrous below, base acute to attenuate, apex obtuse, acute, or acuminate (acumen 1–5 (rarely more) mm long), primary vein impressed to almost flat above, secondary veins 10–15 on either side of primary vein, not loop-forming, or less often loop-forming, shortest distance between loops and margin 2–3 mm, tertiary veins flat and inconspicuous above, percurrent to more or less reticulate. <italic>Inflorescences</italic> 1-flowered; peduncles 4–5 mm long, 1–2 mm diam., fruiting peduncles to c. 5 mm diam., bracts 2(–more?), narrowly triangular to linear-triangular, 3–5 mm long, outer side densely covered with stellate hairs, falling at or after flowering, pedicels 10–15 mm long, 1.5–2 mm diam., fruiting pedicels to c. 25 mm long, 3–4 mm diam., peduncles and pedicels densely to rather densely covered with stellate hairs, becoming glabrous; flowers yellow in vivo; sepals broadly elliptic, 3–4 mm long, connate at the very base, outer side densely covered with stellate hairs; outer petals narrowly elliptic to oblong, to c. 35 by 16 mm, outer side densely to rather densely covered with stellate hairs, the inner base glabrous, to c. 3 mm long, inner petals narrowly elliptic to oblong, somewhat smaller<!--PageBreak--> than outer petals and with slightly larger glabrous inner base; stamens c. 2 mm long, connective shield more or less conical and curved toward the center. <italic>Monocarps</italic> 1–3, yellow in vivo, brown in sicco, ellipsoid, 2-seeded forms to c. 70 by 40 mm, without or with inconspicuous, oblique constriction, apex rounded. <italic>Seeds</italic> 1–2 per monocarp, 30–40 by 20–28 mm.</p></tp:treatment-sec><tp:treatment-sec sec-type="Distribution"><title>Distribution.</title><p>Peru (Loreto), fairly common in the region around Iquitos, not known elsewhere so far.</p></tp:treatment-sec><tp:treatment-sec sec-type="Habitat and ecology"><title>Habitat and ecology.</title><p>In forest on white sand. At elevations of 100–200 m. Flowering and fruiting: probably throughout most of the year.</p></tp:treatment-sec><tp:treatment-sec sec-type="Additional specimens examined"><title>Additional specimens examined.</title><p><bold>Peru.</bold> Loreto: Mishana, 100–140 m, Ayala 1564 (AMAZ), Díaz S. et al. 404 (MO), Foster 4271 (F, MO, U), Gentry et al. 39313 (U), Vásquez et al. 5285 (MO, U), Vásquez &amp; Jaramillo 9651 (MO, U); Puerto Almendras, 100–120 m, Díaz &amp; Arévalo 81 (MO, U), Grández &amp; Jaramillo 4983 (MO, U), Vásquez &amp; Jaramillo 4619 (MO, U), 11031 (MO, U), Vásquez et al. 8067 (MO, U); Carretera de Peña Negra, at 2 km from Quista Cocha, 180 m, Rimachi Y. 4537 (MO, US), 7735 (MO, NA); Ninarumi (“Nina Rumy”), 123 m, Ruiz M. 808 (MO); Prov. Maynas, Allpahuayo, Vásquez et al. 17984 (MO).</p></tp:treatment-sec><tp:treatment-sec><!--Section generated to contain objects referenced in tp:taxon-treatment.--><fig id="F1" position="float" orientation="portrait"><label>Figure 1.</label><caption><p><italic><tp:taxon-name>Tetrameranthus umbellatus</tp:taxon-name></italic> Westra <bold>A</bold> Young flower (<italic>Tunquí 62</italic>, U) <bold>B</bold> Androecium and gynoecium of same. <italic><tp:taxon-name>Tetrameranthus duckei</tp:taxon-name></italic> R. E. Fr. <bold>C</bold> Two-seeded monocarp (<italic>Rodrigues &amp; Coêlho 3835</italic>, U)  <bold>D</bold> One-seeded monocarp (<italic>Morawetz et al. 21-9883</italic>, U). <italic><tp:taxon-name>Tetrameranthus pachycarpus</tp:taxon-name></italic> Westra <bold>E, F</bold> Two-seeded monocarp cut open and seen from outside (<italic>Foster 4271</italic>, NY). <italic><tp:taxon-name>Tetrameranthus umbellatus</tp:taxon-name></italic> Westra  <bold>G</bold> Two-seeded monocarp (<italic>Huashikat 613</italic>, U).</p></caption><graphic xmlns:xlink="http://www.w3.org/1999/xlink" xlink:href="PhytoKeys-012-001-g001.jpg" position="float" orientation="portrait" xlink:type="simple"/></fig><fig id="F3" position="float" orientation="portrait"><label>Map 1.</label><caption><p>Distribution of <italic><tp:taxon-name>Tetrameranthus duckei</tp:taxon-name></italic> R. E. Fr. (●), <italic><tp:taxon-name>Tetrameranthus guianensis</tp:taxon-name></italic> Westra &amp; Maas (■), and  <italic><tp:taxon-name>Tetrameranthus pachycarpus</tp:taxon-name></italic> Westra (□).</p></caption><graphic xmlns:xlink="http://www.w3.org/1999/xlink" xlink:href="PhytoKeys-012-001-g003.jpg" position="float" orientation="portrait" xlink:type="simple"/></fig></tp:treatment-sec></tp:taxon-treatment>
